# Supplementary material for: Integrating parental genomes to reduce reference bias and identify intramuscular fat genes in Qinchuan Black pigs
Source: J Anim Sci Biotechnol. 2025 Jul 20;16:104. doi: 10.1186/s40104-025-01236-3 (PMC12276683; doi:10.1186/s40104-025-01236-3)
Supplement: Supplementary file 2 — Additional file 2: Table S1. Summary information for a total of 108 samples. Table S2. Summary of all primers. Table S3. Statistical summary of the sequences generated by the genome assembly. Table S4. Summary of reference genome and pseudomolecules parental genomes of QCB pig. Table S5. Summary of repetitive sequences in the reference genome and parental genomes of the QCB pig. Table S6. Using Sscrofa 11.1 as the reference genome, this is a summary statistic of INDELs and SVs identified in the parental genomes of Qinchuan Black pigs. Table S7. Summary of the number of variants obtained by the two genotyping methods. Table S8. Summary of genotype frequency statistics. Table S9. Summary of variant types after annotation. Table S10. Summary of candidate genes identified for intramuscular fat. Table S11. Summary of genes annotated by EigenGWAS. [file 40104_2025_1236_MOESM2_ESM.xlsx]

## Sheet: Table S1
Table S1. Summary information for a total of 108 samples.
SRA	Accession	Animal Name	Origin	Depth, X	Mapped to genome, %
SRR26542226	775DLW	Danish Large White	Denmark	28.6829	0.977921
SRR26384100	45DLW	Danish Large White	Denmark	24.3671	0.97676
SRR26384124	43DLW	Danish Large White	Denmark	24.1648	0.976786
SRR26250370	260DLW	Danish Large White	Denmark	22.9525	0.976915
SRR26542199	797DLW	Danish Large White	Denmark	22.7714	0.976939
SRR26119242	115DLW	Danish Large White	Denmark	22.166	0.977338
SRR26119182	108DLW	Danish Large White	Denmark	22.033	0.977294
SRR26119241	116DLW	Danish Large White	Denmark	21.6341	0.977376
SRR26153304	229DLW	Danish Large White	Denmark	21.2308	0.975877
SRR26119223	130DLW	Danish Large White	Denmark	21.0803	0.976786
SRR26153342	198DLW	Danish Large White	Denmark	20.6765	0.976853
SRR26119192	157DLW	Danish Large White	Denmark	20.6246	0.976655
SRR26119190	159DLW	Danish Large White	Denmark	20.5921	0.977228
SRR26250389	245DLW	Danish Large White	Denmark	20.572	0.976897
SRR26153343	197DLW	Danish Large White	Denmark	20.5151	0.97682
SRR26542189	84DLW	Danish Large White	Denmark	20.5122	0.976347
SRR26153344	196DLW	Danish Large White	Denmark	20.4535	0.976843
SRR26250363	266DLW	Danish Large White	Denmark	20.4426	0.976357
SRR26250346	280DLW	Danish Large White	Denmark	20.3427	0.975716
SRR26153312	221DLW	Danish Large White	Denmark	19.9708	0.975894
SRR26119191	158DLW	Danish Large White	Denmark	19.9288	0.976904
SRR26250352	275DLW	Danish Large White	Denmark	19.8811	0.976672
SRR26458841	723DLW	Danish Large White	Denmark	19.8676	0.977026
SRR26384086	50DLW	Danish Large White	Denmark	19.8405	0.976065
SRR26119194	106DLW	Danish Large White	Denmark	19.6408	0.976882
SRR26250396	237DLW	Danish Large White	Denmark	19.6352	0.975867
SRR26153332	205DLW	Danish Large White	Denmark	19.3362	0.976329
SRR26250390	244DLW	Danish Large White	Denmark	19.2789	0.97654
SRR26119222	131DLW	Danish Large White	Denmark	19.2223	0.976648
SRR26119213	139DLW	Danish Large White	Denmark	19.2059	0.976645
SRR26153314	171DLW	Danish Large White	Denmark	19.1533	0.976567
SRR26542169	765DLW	Danish Large White	Denmark	19.0166	0.977083
SRR26250344	282DLW	Danish Large White	Denmark	18.9732	0.975651
SRR26250375	232DLW	Danish Large White	Denmark	18.9513	0.976213
SRR26542198	798DLW	Danish Large White	Denmark	18.9351	0.976789
SRR26542232	76DLW	Danish Large White	Denmark	18.9155	0.976131
SRR26119243	114DLW	Danish Large White	Denmark	18.919	0.976494
SRR26153320	215DLW	Danish Large White	Denmark	18.849	0.975936
SRR26542185	88DLW	Danish Large White	Denmark	18.8204	0.975671
SRR26542235	767DLW	Danish Large White	Denmark	18.2045	0.994708
SRR27746179	4QCB2	QinChuan Black	Yangling District, Shaanxi Province, China	14.3943	0.976865
SRR27746178	5QCB2	QinChuan Black	Yangling District, Shaanxi Province, China	17.122	0.978145
SRR27746177	6QCB2	QinChuan Black	Yangling District, Shaanxi Province, China	18.1911	0.975117
SRR27746239	198QCB2	QinChuan Black	Yangling District, Shaanxi Province, China	10.2936	0.974429
SRR27746234	237QCB2	QinChuan Black	Yangling District, Shaanxi Province, China	10.7333	0.963153
SRR27746166	25BQCB2	QinChuan Black	Yangling District, Shaanxi Province, China	12.9454	0.976682
SRR27746165	281QCB2	QinChuan Black	Yangling District, Shaanxi Province, China	15.1197	0.977444
SRR27746164	282QCB2	QinChuan Black	Yangling District, Shaanxi Province, China	14.1612	0.991276
SRR27746162	288QCB2	QinChuan Black	Yangling District, Shaanxi Province, China	17.3616	0.974587
SRR27746161	28BQCB2	QinChuan Black	Yangling District, Shaanxi Province, China	17.3616	0.974587
SRR27746158	310QCB2	QinChuan Black	Yangling District, Shaanxi Province, China	19.4492	0.97586
SRR27746157	31QCB2	QinChuan Black	Yangling District, Shaanxi Province, China	19.4492	0.97586
SRR27746156	324QCB2	QinChuan Black	Yangling District, Shaanxi Province, China	25.0111	0.980481
SRR27746155	32QCB2	QinChuan Black	Yangling District, Shaanxi Province, China	15.9751	0.975015
SRR27746213	331QCB2	QinChuan Black	Yangling District, Shaanxi Province, China	15.9653	0.981067
SRR27746212	337QCB2	QinChuan Black	Yangling District, Shaanxi Province, China	14.5251	0.980143
SRR27746210	33QCB2	QinChuan Black	Yangling District, Shaanxi Province, China	15.9653	0.981067
SRR27746209	345QCB2	QinChuan Black	Yangling District, Shaanxi Province, China	15.062	0.977471
SRR27746208	348QCB2	QinChuan Black	Yangling District, Shaanxi Province, China	19.5523	0.99461
SRR27746207	349QCB2	QinChuan Black	Yangling District, Shaanxi Province, China	14.0079	0.976417
SRR27746206	34BQCB2	QinChuan Black	Yangling District, Shaanxi Province, China	15.062	0.977471
SRR27746205	350QCB2	QinChuan Black	Yangling District, Shaanxi Province, China	15.7469	0.981835
SRR27746204	352QCB2	QinChuan Black	Yangling District, Shaanxi Province, China	15.1547	0.980091
SRR27746203	354QCB2	QinChuan Black	Yangling District, Shaanxi Province, China	16.7117	0.977284
SRR27746202	355QCB2	QinChuan Black	Yangling District, Shaanxi Province, China	14.053	0.979662
SRR27746201	357QCB2	QinChuan Black	Yangling District, Shaanxi Province, China	19.1488	0.975905
SRR27746199	358QCB2	QinChuan Black	Yangling District, Shaanxi Province, China	12.9309	0.975704
SRR27746191	372BQCB2	QinChuan Black	Yangling District, Shaanxi Province, China	10.7067	0.974274
SRR27746186	382QCB2	QinChuan Black	Yangling District, Shaanxi Province, China	10.9582	0.974745
SRR27746198	40QCB2	QinChuan Black	Yangling District, Shaanxi Province, China	14.3943	0.976865
SRR27746197	41QCB2	QinChuan Black	Yangling District, Shaanxi Province, China	12.4207	0.978966
SRR27746196	42QCB2	QinChuan Black	Yangling District, Shaanxi Province, China	15.7335	0.978158
SRR27746195	44QCB2	QinChuan Black	Yangling District, Shaanxi Province, China	15.0553	0.977309
SRR27746194	45QCB2	QinChuan Black	Yangling District, Shaanxi Province, China	17.0896	0.978829
SRR27746193	46QCB2	QinChuan Black	Yangling District, Shaanxi Province, China	17.0579	0.978918
SRR27746192	48QCB2	QinChuan Black	Yangling District, Shaanxi Province, China	17.2365	0.978954
SRR27746190	49QCB2	QinChuan Black	Yangling District, Shaanxi Province, China	17.1727	0.978907
SRR26802795	9GZB	GuanZhong Black	Xingping City, Shaanxi Province, China	13.5415	0.976088
SRR26802796	8GZB	GuanZhong Black	Xingping City, Shaanxi Province, China	14.8276	0.978758
SRR26802797	7GZB	GuanZhong Black	Xingping City, Shaanxi Province, China	14.7667	0.976129
SRR26802798	6GZB	GuanZhong Black	Xingping City, Shaanxi Province, China	17.6089	0.97974
SRR26802799	5GZB	GuanZhong Black	Xingping City, Shaanxi Province, China	13.7461	0.97897
SRR26802801	4GZB	GuanZhong Black	Xingping City, Shaanxi Province, China	15.4248	0.976842
SRR26802812	3GZB	GuanZhong Black	Xingping City, Shaanxi Province, China	15.0697	0.977022
SRR26802803	34GZB	GuanZhong Black	Xingping City, Shaanxi Province, China	14.0358	0.979602
SRR26802817	33GZB	GuanZhong Black	Xingping City, Shaanxi Province, China	15.2753	0.976486
SRR26802822	32GZB	GuanZhong Black	Xingping City, Shaanxi Province, China	13.6436	0.979288
SRR26802800	31GZB	GuanZhong Black	Xingping City, Shaanxi Province, China	18.039	0.977401
SRR26802802	30GZB	GuanZhong Black	Xingping City, Shaanxi Province, China	13.6603	0.97564
SRR26802823	2GZB	GuanZhong Black	Xingping City, Shaanxi Province, China	14.5952	0.979196
SRR26802804	28GZB	GuanZhong Black	Xingping City, Shaanxi Province, China	12.2759	0.975474
SRR26802805	27GZB	GuanZhong Black	Xingping City, Shaanxi Province, China	12.1017	0.975262
SRR26802806	26GZB	GuanZhong Black	Xingping City, Shaanxi Province, China	14.4531	0.97666
SRR26802807	25GZB	GuanZhong Black	Xingping City, Shaanxi Province, China	15.2747	0.976734
SRR26802808	24GZB	GuanZhong Black	Xingping City, Shaanxi Province, China	13.5865	0.978708
SRR26802809	23GZB	GuanZhong Black	Xingping City, Shaanxi Province, China	16.4426	0.979589
SRR26802810	22GZB	GuanZhong Black	Xingping City, Shaanxi Province, China	15.4104	0.976436
SRR26802811	21GZB	GuanZhong Black	Xingping City, Shaanxi Province, China	14.9411	0.976313
SRR26802813	20GZB	GuanZhong Black	Xingping City, Shaanxi Province, China	19.2658	0.977457
SRR26802824	1GZB	GuanZhong Black	Xingping City, Shaanxi Province, China	13.9843	0.978926
SRR26802814	19GZB	GuanZhong Black	Xingping City, Shaanxi Province, China	11.5211	0.977865
SRR26802815	18GZB	GuanZhong Black	Xingping City, Shaanxi Province, China	14.9091	0.979777
SRR26802816	17GZB	GuanZhong Black	Xingping City, Shaanxi Province, China	16.2818	0.979541
SRR26802818	15GZB	GuanZhong Black	Xingping City, Shaanxi Province, China	14.4983	0.979669
SRR26802819	14GZB	GuanZhong Black	Xingping City, Shaanxi Province, China	11.8471	0.977268
SRR26802820	13GZB	GuanZhong Black	Xingping City, Shaanxi Province, China	12.057	0.977617
SRR26802821	12GZB	GuanZhong Black	Xingping City, Shaanxi Province, China	14.2356	0.976334
SRR26802794	10GZB	GuanZhong Black	Xingping City, Shaanxi Province, China	15.708	0.980326

## Sheet: Table S2
Table S2. Summary of all primers.
Gene name	Sequence
Sus-Ki:67	F:CCCATGAAGAAGACGGAGGG
	R:CGGATGGCTGAGGCTTGATG
Sus-CDK4	F:CTTCTCGGCAAGGGACTCTC
	R:GCACAGCTGCTACTGGAGAT
Sus-CDK6	F:TCTTCCTCCGAGCCGAGTTA
	R:GTCTTCTGCACAGACACCGA
Sus-CyclinD	F:CTGGTGCCAACTGGTGTTTG
	R:CGTACTGGCCTTACGAGCAT
Sus-CyclinE	F:GTCAAGTACACCAGCCACCT
	R:AACCACCTGCTCCGCTTAAT
Sus-PPARγ	F:AACATTTCACAAGAGGTGACCA
	R:CAGCTCTCGGGAATGGGATG
Sus-C/EBPα	F:CTCACCGCTCCGATTCCTAC
	R:TCCTTCTATTGCGGGGGAGA
Sus-C/EBPβ	F:CTGGAGACGCAGCATAAGGT
	R:TGCTTGAACAAGTTCCGCAG
Sus-FABP4	F:TGAAAGAAGTGGGAGTGGGC
	R:CTGGCCCAATTTGAAGGCAA
Sus-MSMO1	F:CATCATGAGTTTCAGGCTCCAT
	R:GTACAACTGGGCCGAACA
Sus-GAPDH	F:TCGGAGTGAACGGATTTGGC
	R:TGACAAGCTTCCCGTTCTCC

## Sheet: Table S3
Table S3. Statistical summary of the sequences generated by the genome assembly.
Accession	PacBio HiFi
	Depth, X	No. reads	Total bases	Mean, bp
GZB	~35.4	10168284	335543228672	32999

## Sheet: Table S4
Table S4. Summary of reference genome and pseudomolecules parental genomes of QCB pig.
Accession	GZB	DLW	Sscrofa 11.1
Chromosome	Total bases, bp	Total bases, bp	Total bases, bp
Chr1	274470132	274959432	274330532
Chr2	152906238	152351673	151935994
Chr3	133143696	133098565	132848913
Chr4	131547347	131146334	130910915
Chr5	104806758	105393062	104526007
Chr6	173649716	172014638	170843587
Chr7	123169112	121904328	121844099
Chr8	138839472	139185679	138966237
Chr9	143161137	140102120	139512083
Chr10	69678021	69650551	69359453
Chr11	79625516	79794716	79169978
Chr12	61803133	61793880	61602749
Chr13	210207359	211463679	208334590
Chr14	143690331	142151451	141755446
Chr15	140849938	140367800	140412725
Chr16	79762970	80146002	79944280
Chr17	64944262	64946401	63494081
Chr18	55968223	56019881	55982971
ChrX	126363759	126321588	125939595
ChrY	NA	NA	43547828
Total (chromosome)	2408587120	2402811780	2435262063
Unanchored	267495150	218148535	66650325
Total	2676082270	2620960315	2501912388

## Sheet: Table S5
Table S5. Summary of repetitive sequences in the reference genome and parental genomes of the QCB pig.
TE type	GZB		DLW		Sscrofa 11.1
	Length, bp	Genome, %	Length, bp	Genome, %	Length, bp	Genome, %
DNA transposons	121651758	4.55	39047510	1.49	35508767	1.42
LINE	554681364	20.73	575774581	21.94	483702849	19.33
SINE	38650865	1.44	34818986	1.33	40333692	1.61
LTR	82799900	3.09	74182410	2.83	146533446	5.86
Rolling-circles	46169682	1.73	8882821	0.34	0	0
Small RNA	4779746	0.18	1378813	0.05	4966102	0.2
Satellite	563258	0.02	9308634	0.35	27945091	1.12
Simple repeat	41865347	1.56	38796776	1.48	25491602	1.02
Low complexity	4876014	0.18	4658502	0.18	4564163	0.18
Other	0	0	0	0	0	0
Unknown	257074316	9.61	338138533	12.89	201119701	8.04
Total	1153112250	43.1	1124987566	42.87	970165413	38.78

## Sheet: Table S6
Table S6. Using Sscrofa 11.1 as the reference genome, this is a summary statistic of INDELs and SVs identified in the parental genomes of Qinchuan black pigs.
Variant length	GZB				DLW				Integrated variants*				Common variant#
	Deletion		Insertion		Deletion		Insertion		Deletion		Insertion		Deletion		Insertion
	Number	Total base	Number	Total base	Number	Total base	Number	Total base	Number	Total base	Number	Total base	Number	Total base	Number	Total base
< 50 bp	659915	2581835	1370458	3714344	630751	2496754	1467033	3904763	1076672	4285801	2139503	6153765	213996	792788	697985	1465342
50-100 bp	3449	240255	4027	278903	3937	272458	3467	242457	5482	382661	6828	473669	1434	100051	1136	77692
100 bp - 1 kb	12071	3720099	13719	4223181	13535	4185307	11629	3600209	18195	5642085	25435	7886446	5505	1678223	1819	522042
1 kb - 10 kb	1314	4207877	1403	4436033	1470	4810267	1368	4406114	2095	6378708	2782	9043664	587	2235283	91	202636
10 kb - 100 kb	98	2858940	72	1995916	64	1700056	87	2515326	125	3599573	136	3695972	60	1774693	0	0
> 100 kb	0	0	6	847312	4	485464	0	0	0	0	10	1332776	0	0	0	0
all	676847	13609006	1389685	15495689	649761	13950306	1483584	14668869	1102569	20288828	2174694	28586292	221582	6581038	701031	2267712
*Variants from GZB pig genome and DLW pig genome were integrated by merging same varaints from the two accessions. These are variants used in the graph pan-genome construction
#These are common variants in both GZB pig genome and DLW pig genome relative to Sscrofa 11.1

## Sheet: Table S7
Table S7. Summary of the number of variants obtained by the two genotyping methods.
Method	Count
Pan-SNPs	10237535
Pan-INDELs	2970025
Pan-SVs	55912
SR-SNPs	24655227
SR-INDELs	3227465
SR-SVs	0
Pan-SNPs_qc	8715048
Pan-INDELs_qc	2394608
Pan-SVs_qc	53089
SR-SNPs_qc	17848192
SR-INDELs_qc	2316919
SR-SVs_qc	0

## Sheet: Table S8
Table S8. Summary of genotype frequency statistics.
Genotype	Method	Ratio, %
Homozygous reference	SR-SNPs	0.64
	Merged-SNPs	0.64
	SR-INDELs	0.52
	Merged-INDELs	0.45
	SVs	0.55
Heterozygous variant	SR-SNPs	0.27
	Merged-SNPs	0.27
	SR-INDELs	0.27
	Merged-INDELs	0.29
	SVs	0.32
Homozygous variant	SR-SNPs	0.09
	Merged-SNPs	0.09
	SR-INDELs	0.21
	Merged-INDELs	0.26
	SVs	0.13

## Sheet: Table S9
Table S9. Summary of variant types after annotation.
Variant category	Method, %
	SR-SNPs	Merged-SNPs	SR-INDELs	Merged-INDELs	SVs
5_prime_UTR_variant	0.0025	0.0025	0.0024	0.0023	0.0016
3_prime_UTR_variant	0.0089	0.0089	0.0095	0.0091	0.0044
intron_variant	0.4234	0.4222	0.4263	0.4302	0.4134
upstream_gene_variant	0.0488	0.0491	0.0493	0.051	0.053
downstream_gene_variant	0.0403	0.0407	0.0411	0.0423	0.0436
intergenic_variant	0.449	0.4499	0.4487	0.4443	0.4625
CDS	0.0257	0.0254	0.021	0.0192	0.0118
else	0.0014	0.0014	0.0017	0.0017	0.0097

## Sheet: Table S10
Table S10. Summary of candidate genes identified for intramuscular fat.
Method	Gene	Gene description	log2FC(QLB/DLW)	p-vaule
SNPs_Fst,INDELs_Fst,INDELs_XPCLR,SVs_Fst,RNA_DEG	MSMO1	Methylsterol monooxygenase 1	-1.1495	0.0149
SNPs_Fst,INDELs_Fst,INDELs_XPCLR,SVs_Fst,RNA_DEG	SMC6	Structural maintenance of chromosomes 6	-1.5177	0.0405
SNPs_Fst,INDELs_Fst,INDELs_XPCLR,SVs_Fst,RNA_DEG	CCDC158	Coiled-coil domain containing 158	-1.7296	0.0028
SNPs_Fst,INDELs_Fst,INDELs_XPCLR,SVs_Fst,RNA_DEG	KIT	KIT proto-onco, receptor tyrosine kinase	-2.0783	0.0004
SNPs_Fst,INDELs_Fst,INDELs_XPCLR,SVs_Fst,RNA_DEG	CCNC	Cyclin C	-1.7259	0.0135
SNPs_XPCLR,INDELs_XPCLR,RNA_DEG	IRS2	Insulin receptor substrate 2	1.4167	0.0013
SNPs_XPCLR,INDELs_XPCLR,RNA_DEG	TRIB2	Tribbles pseudokinase 2	-1.3984	0.0001
SNPs_XPCLR,INDELs_XPCLR,RNA_DEG	NREP	Neuronal reration related protein	-2.088	0.0008
SNPs_XPCLR,INDELs_XPCLR,RNA_DEG	SPARCL1	SPARC like 1	-1.6097	0.0084
INDELs_XPCLR,RNA_DEG	EXOC6	Exocyst complex component 6	-1.3367	0.0144
INDELs_XPCLR,RNA_DEG	RAPGEF1	Rap guanine nucleotide exchange factor 1	1.259	0.0131
INDELs_Fst,INDELs_XPCLR,RNA_DEG	SYCP2	Synaptonemal complex protein 2	-1.5307	0.0206
SNPs_XPCLR,INDELs_Fst,RNA_DEG	RND3	Rho family GTPase 3	-1.974	0.0082
SNPs_Fst,SNPs_XPCLR,INDELs_Fst,RNA_DEG	MTHFD2L	Methylenetetrahydrofolate dehydrogenase (NADP+dependent) 2 like	-1.6417	0.0243

[truncated: 1 more sheets: Table S11]
